# Supplementary material for: Cancer stage at diagnosis by duration of pre-existing chronic analgesic use and anxiety or depression
Source: Nat Commun. 2025 Dec 16;17:7. doi: 10.1038/s41467-025-66334-2 (PMC12764921; doi:10.1038/s41467-025-66334-2)
Supplement: Supplementary file 4 — Supplementary Dataset 1 [file 41467_2025_66334_MOESM4_ESM.xlsx]

## Sheet: Sheet1
Supplementary Dataset 1: Prevalence of 35 health conditions among patients diagnosed with lung or colon cancer between 2012 and 2018
	Lung cancer patients (N = 6828)								Colon cancer patients (N = 4194)
	Recent		Historic		Persistent		Overall prevalence		Recent		Historic		Persistent		Overall prevalence
	(<12 mths)		(12-72 mths)		(<12 mths & 12-72 mths)				(<12 mths)		(12-72 mths)		(<12 mths & 12-72 mths)
Health condition	n	%	n	%	n	%	n	%	n	%	n	%	n	%	n	%
Alcohol problems	17	0.2	61	0.9	7	0.1	85	1.2	2	<0.1	24	0.6	1	<0.1	27	0.6
Anorexia / Bulimia	6	0.1	5	0.1	0	0	11	0.2	2	<0.1	5	0.1	0	0	7	0.2
Anxiety / Depression	639	9.4	589	8.6	517	7.6	1745	25.6	173	4.1	357	8.5	329	7.8	859	20.5
Asthma	49	0.7	39	0.6	8	0.1	96	1.4	11	0.3	56	1.3	6	0.1	73	1.7
Atrial Fibrillation	103	1.5	266	3.9	15	0.2	384	5.6	66	1.6	175	4.2	10	0.2	251	6
Blindness	21	0.3	71	1	4	0.1	96	1.4	12	0.3	47	1.1	3	0.1	62	1.5
Bronchiectasis	21	0.3	45	0.7	4	0.1	70	1	6	0.1	23	0.5	4	0.1	33	0.8
Congestive Heart Disease	95	1.4	355	5.2	26	0.4	476	7	49	1.2	157	3.7	12	0.3	218	5.2
Chronic Analgesic Medication	1859	27.2	193	2.8	600	8.8	2652	38.8	575	13.7	264	6.3	427	10.2	1266	30.2
Chronic Kidney Disease	0	0	7	0.1	0	0	7	0.1	2	<0.1	5	0.1	0	0	7	0.2
Chronic Liver Disease	6	0.1	20	0.3	3	<0.1	29	0.4	5	0.1	15	0.4	1	<0.1	21	0.5
Chronic Obstructive Pulmonary Disease	303	4.4	941	13.8	457	6.7	1701	24.9	39	0.9	164	3.9	58	1.4	261	6.2
Dementia	59	0.9	95	1.4	8	0.1	162	2.4	22	0.5	62	1.5	2	<0.1	86	2.1
Diabetes	93	1.4	477	7	117	1.7	687	10.1	57	1.4	319	7.6	56	1.3	432	10.3
Diverticular Disease of the Intestine	80	1.2	235	3.4	22	0.3	337	4.9	133	3.2	121	2.9	24	0.6	278	6.6
Epilepsy	24	0.4	6	0.1	11	0.2	41	0.6	17	0.4	7	0.2	10	0.2	34	0.8
Heart Failure	61	0.9	144	2.1	9	0.1	214	3.1	22	0.5	74	1.8	9	0.2	105	2.5
Hearing Loss	119	1.7	555	8.1	36	0.5	710	10.4	74	1.8	343	8.2	24	0.6	441	10.5
Hypertension	104	1.5	633	9.3	20	0.3	757	11.1	57	1.4	388	9.3	9	0.2	454	10.8
Inflammatory Bowel Disease	4	0.1	21	0.3	3	<0.1	28	0.4	5	0.1	19	0.5	7	0.2	31	0.7
Irritable Bowel Syndrome	38	0.6	99	1.4	9	0.1	146	2.1	59	1.4	100	2.4	6	0.1	165	3.9
Learning Difficulty	1	<0.1	3	<0.1	1	<0.1	5	0.1	2	<0.1	5	0.1	3	0.1	10	0.2
Migraine	2	<0.1	4	0.1	0	0	6	0.1	0	0	7	0.2	0	0	7	0.2
Multiple Sclerosis	3	<0.1	10	0.1	3	<0.1	16	0.2	0	0	4	0.1	2	<0.1	6	0.1
Parkinsons Disease	6	0.1	13	0.2	3	<0.1	22	0.3	6	0.1	14	0.3	1	<0.1	21	0.5
Peptic Ulcer	19	0.3	44	0.6	1	<0.1	64	0.9	15	0.4	20	0.5	1	<0.1	36	0.9
Peripheral Vascular Disease	40	0.6	220	3.2	27	0.4	287	4.2	15	0.4	46	1.1	4	0.1	65	1.5
Prostate Disorders	33	0.5	164	2.4	12	0.2	209	3.1	18	0.4	125	3	12	0.3	155	3.7
Psoriasis / Eczema	15	0.2	21	0.3	1	<0.1	37	0.5	5	0.1	22	0.5	2	<0.1	29	0.7
Psychoactive substance misuse	8	0.1	21	0.3	3	<0.1	32	0.5	0	0	4	0.1	1	<0.1	5	0.1
Rheumatoid Arthritis	41	0.6	161	2.4	21	0.3	223	3.3	11	0.3	84	2	11	0.3	106	2.5
Schizophrenia	6	0.1	20	0.3	6	0.1	32	0.5	4	0.1	9	0.2	4	0.1	17	0.4
Sinus Condition	16	0.2	48	0.7	3	<0.1	67	1	8	0.2	36	0.9	1	<0.1	45	1.1
Stroke	93	1.4	228	3.3	13	0.2	334	4.9	33	0.8	116	2.8	5	0.1	154	3.7
Thyroid Disorders	40	0.6	172	2.5	4	0.1	216	3.2	21	0.5	84	2	4	0.1	109	2.6
