# Supplementary material for: Cancer stage at diagnosis by duration of pre-existing chronic analgesic use and anxiety or depression
Source: Nat Commun. 2025 Dec 16;17:7. doi: 10.1038/s41467-025-66334-2 (PMC12764921; doi:10.1038/s41467-025-66334-2)
Supplement: Supplementary file 5 — Supplementary Dataset 2 [file 41467_2025_66334_MOESM5_ESM.xlsx]

## Sheet: Sheet1
Supplementary Dataset 2: Adjusted Odds Ratios (aOR) with 95% CI of diagnosis at stage IV vs stages I-III, compared with results from main analysis (stages III and IV vs stages I and II)
	Lung cancer		Colon cancer
	Stage IV vs	Stages III or IV vs	Stage IV vs	Stages III or IV vs
	Stages I-III	Stages I or II	Stages I-III	Stages I or II
Anxiety / Depression
None (Ref.)	1	1	1	1
Recent-onset (<12 months pre-cancer)	0.86 (0.72, 1.04)	1.19 (0.94, 1.51)	0.86 (0.59, 1.24)	1.02 (0.71, 1.46)
Persistent or historic (first recorded 12-72 months pre-cancer)	0.86 (0.74, 1.01)	0.83 (0.70, 0.98)	0.70 (0.56, 0.87)	0.77 (0.64, 0.93)
Chronic analgesic medication
None (Ref.)	1	1	1	1
Recent-onset (<12 months pre-cancer)	1.38 (1.22, 1.56)	1.63 (1.39, 1.91)	2.82 (2.29, 3.46)	2.25 (1.81, 2.79)
Persistent or historic (first recorded 12-72 months pre-cancer)	0.30 (0.25, 0.37)	0.39 (0.32, 0.47)	0.76 (0.60, 0.98)	0.96 (0.78, 1.18)
Age at diagnosis
<60 years	0.91 (0.77, 1.09)	0.97 (0.78, 1.20)	1.14 (0.91, 1.44)	1.07 (0.87, 1.33)
60-69 years (Ref.)	1	1	1	1
70-79 years	0.90 (0.79, 1.03)	0.85 (0.72, 0.99)	0.97 (0.79, 1.19)	0.94 (0.78, 1.13)
80+ years	1.13 (0.97, 1.31)	0.91 (0.76, 1.09)	1.02 (0.83, 1.26)	0.88 (0.73, 1.07)
Sex
Male (Ref.)	1	1	1	1
Female	1.01 (0.91, 1.13)	0.83 (0.73, 0.94)	1.01 (0.87, 1.18)	0.98 (0.86, 1.13)
Deprivation quintile
Least deprived (Ref.)	1	1	1	1
2	0.86 (0.72, 1.02)	0.97 (0.79, 1.19)	0.82 (0.66, 1.02)	0.85 (0.70, 1.03)
3	0.88 (0.74, 1.04)	0.97 (0.79, 1.18)	0.89 (0.72, 1.10)	0.90 (0.74, 1.10)
4	0.90 (0.76, 1.07)	0.99 (0.81, 1.21)	0.95 (0.76, 1.21)	1.02 (0.82, 1.27)
Most deprived	0.95 (0.80, 1.12)	1.12 (0.92, 1.36)	0.97 (0.75, 1.24)	0.94 (0.75, 1.18)
Number of GP consultations (30 days to 2 years pre-cancer)
0-9 (Ref.)	1	1	1	1
2029-10-01	0.77 (0.64, 0.93)	0.77 (0.60, 0.99)	0.82 (0.66, 1.02)	0.86 (0.70, 1.06)
30+	0.71 (0.58, 0.87)	0.55 (0.42, 0.71)	0.88 (0.68, 1.14)	0.88 (0.69, 1.12)
Total number of physical morbidities
0	1	1	1	1
1	0.99 (0.86, 1.14)	0.95 (0.80, 1.13)	1.00 (0.83, 1.20)	0.99 (0.83, 1.17)
2	0.96 (0.82, 1.13)	0.93 (0.77, 1.13)	0.97 (0.76, 1.23)	0.92 (0.74, 1.14)
3+	0.84 (0.70, 1.01)	0.80 (0.65, 0.99)	0.65 (0.48, 0.87)	0.74 (0.58, 0.96)
Haemoptysis
No (Ref.)	1	1	-	-
Yes	0.76 (0.55, 1.04)	0.90 (0.63, 1.28)	-	-
Cough or Dyspnoea
No (Ref.)	1	1	-	-
Yes	0.78 (0.69, 0.87)	0.78 (0.69, 0.89)	-	-
Fatigue or Weight Loss
No (Ref.)	1	1	-	-
Yes	0.92 (0.78, 1.09)	0.99 (0.82, 1.21)	-	-
Red-flag symptoms
No (Ref.)	-	-	1	1
Yes	-	-	0.78 (0.60, 1.01)	0.87 (0.70, 1.10)
Non-red-flag symptoms
No (Ref.)	-	-	1	1
Yes	-	-	1.28 (1.09, 1.51)	1.25 (1.08, 1.46)
Anaemia (blood test recorded)
No (Ref.)	1	1	1	1
Yes	0.92 (0.81, 1.05)	0.98 (0.84, 1.14)	0.90 (0.76, 1.07)	0.97 (0.83, 1.14)
